# Supplementary material for: Complete Genome Sequence and Comparative Genomics of Acetobacter cerevisiae KSO5 (KACC 92352P) Provide Genome-Based Insights into Acid Tolerance
Source: Microorganisms. 2026 May 15;14(5):1128. doi: 10.3390/microorganisms14051128 (PMC13209655; doi:10.3390/microorganisms14051128)
Supplement: Supplementary file 1 [file microorganisms-14-01128-s001.zip]

Archive with 7 entries (7 files):
- KSO5_Supplementary Figure(1-3).pdf
- KSO5_Supplementary Methods.pdf
- KSO5_Supplementary TABLE(1-3).pdf
- Supplementary Data S1_eight strains Genome_Quality_and_Normalization.xlsx
- Supplementary Data S2_MGE_Analysis.xlsx
- Supplementary data S3_KSO5_ANI_percentage.xlsx
- Supplementary data S4_DDH_KSO5.xlsx
