# Supplementary material for: Complete Genome Sequence and Comparative Genomics of Acetobacter cerevisiae KSO5 (KACC 92352P) Provide Genome-Based Insights into Acid Tolerance
Source: Microorganisms. 2026 May 15;14(5):1128. doi: 10.3390/microorganisms14051128 (PMC13209655; doi:10.3390/microorganisms14051128)
Supplement: Supplementary file 1 [file microorganisms-14-01128-s001.zip › Supplementary Data S1_eight strains Genome_Quality_and_Normalization.xlsx]

## Sheet: Sheet1
Strain	NCBI accession	Assembly size (bp)	No. of contigs	N50 (bp)	L50	GC content (%)	N content (%)	Gap character detected	Contamination-related FASTA header flag	GC outlier contigs	GC outlier length (bp)	GC outlier burden (%)	BUSCO completeness (%)	Assembly class	NCBI validation / deposition status	Genome quality interpretation
KSO5	NZ_CP172014.1; NZ_CP172015.1; NZ_CP172016.1	3267324	3	3257599	1	57.823	0	No	No	0	0	0	96.31	Closed	NCBI accession present; standard NCBI submission validation applies	Complete circular chromosome plus two plasmid replicons; no sequence-level contamination signatures detected by proxy screen
LMG1545	GCA_001581105.1	3323579	108	69107	13	57.667	0	No	No	6	30660	0.922	96.05	Draft-High	NCBI-deposited assembly; standard NCBI submission validation applies	No FASTA header/N/gap contamination flags; low GC-outlier burden
LMG1608	GCA_001581075.1	3225085	177	46279	15	57.666	0	No	No	18	119539	3.707	96.34	Draft-Moderate	NCBI-deposited assembly; standard NCBI submission validation applies	No FASTA header/N/gap contamination flags; relatively higher GC-outlier burden requires cautious interpretation
LMG1625	GCA_001580535.1	3088073	157	51728	17	58.025	0	No	No	8	50842	1.646	95.54	Draft-Moderate	NCBI-deposited assembly; standard NCBI submission validation applies	No FASTA header/N/gap contamination flags; some GC-outlier contigs observed
R-82820	GCA_024158315.1	3339363	145	73268	10	57.816	0	No	No	4	57183	1.712	95.87	Draft-High	NCBI-deposited assembly; standard NCBI submission validation applies	No FASTA header/N/gap contamination flags; some GC-outlier contigs observed
R-82821	GCA_024158285.1	3338447	144	73268	10	57.817	0	No	No	4	56604	1.696	95.87	Draft-High	NCBI-deposited assembly; standard NCBI submission validation applies	No FASTA header/N/gap contamination flags; some GC-outlier contigs observed
R-82823	GCA_024158305.1	3458438	137	93517	8	57.382	0	No	No	8	76624	2.216	95.85	Draft-High	NCBI-deposited assembly; standard NCBI submission validation applies	No FASTA header/N/gap contamination flags; some GC-outlier contigs observed
R-83281	GCA_024158265.1	3465115	128	93795	8	57.381	0	No	No	10	92478	2.669	95.85	Draft-High	NCBI-deposited assembly; standard NCBI submission validation applies	No FASTA header/N/gap contamination flags; some GC-outlier contigs observed
