# Supplementary material for: Complete Genome Sequence and Comparative Genomics of Acetobacter cerevisiae KSO5 (KACC 92352P) Provide Genome-Based Insights into Acid Tolerance
Source: Microorganisms. 2026 May 15;14(5):1128. doi: 10.3390/microorganisms14051128 (PMC13209655; doi:10.3390/microorganisms14051128)
Supplement: Supplementary file 1 [file microorganisms-14-01128-s001.zip › Supplementary Data S2_MGE_Analysis.xlsx]

## Sheet: S2A_Raw_counts
Supplementary Data S2A. Raw MGE-associated annotation counts and normalization inputs
Strain	Origin/source	Assembly unit	Genome size (Mbp)	BUSCO completeness (proportion)	Effective genome size (Mbp)	Include in rate model	Analysis group	Transposase count	Integrase count	Phage-related count	Recombinase count	Repeat-protein count	Notes
KSO5_Chr	Vinegar	Closed chromosome	3.3	0.9631	3.17823	Yes	KSO5	18	2	7	8	0	Closed chromosome; included in chromosome/genome-scale rate comparison.
KSO5_P	Vinegar	Circular plasmid				No	Descriptive only	6	0	0	1	0	Discrete circular plasmid; retained for descriptive reference only and excluded from the rate model.
LMG 1545	Vinegar	Genome-scale assembly	3.3	0.9605	3.16965	Yes	Comparator	16	8	11	3	16	Comparator genome.
LMG 1608	Beer	Genome-scale assembly	3.2	0.9634	3.08288	Yes	Comparator	24	4	9	6	14	Comparator genome.
LMG 1625	Beer	Genome-scale assembly	3.1	0.9554	2.96174	Yes	Comparator	23	7	3	4	14	Comparator genome.
R-82820	Beer	Genome-scale assembly	3.3	0.9587	3.16371	Yes	Comparator	42	8	29	8	13	Comparator genome.
R-82821	Beer	Genome-scale assembly	3.3	0.9587	3.16371	Yes	Comparator	42	9	29	8	13	Comparator genome.
R-82823	Beer	Genome-scale assembly	3.5	0.9585	3.35475	Yes	Comparator	29	5	21	10	17	Comparator genome.
R-83281	Beer	Genome-scale assembly	3.5	0.9585	3.35475	Yes	Comparator	31	4	21	10	17	Comparator genome.

## Sheet: S2B_Normalized_rates
Supplementary Data S2B. MGE-associated annotation rates per effective Mbp
Strain	Analysis group	Effective genome size (Mbp)	Transposase rate	Integrase rate	Phage-related rate	Recombinase rate	Repeat-protein rate	Used in rate model
KSO5_Chr	KSO5	3.17823	5.66353	0.629281	2.20248	2.51712	0	Yes
KSO5_P	Descriptive only							No
LMG 1545	Comparator	3.16965	5.04788	2.52394	3.47041	0.946477	5.04788	Yes
LMG 1608	Comparator	3.08288	7.78493	1.29749	2.91935	1.94623	4.54121	Yes
LMG 1625	Comparator	2.96174	7.76571	2.36348	1.01292	1.35056	4.72695	Yes
R-82820	Comparator	3.16371	13.2756	2.52868	9.16645	2.52868	4.1091	Yes
R-82821	Comparator	3.16371	13.2756	2.84476	9.16645	2.52868	4.1091	Yes
R-82823	Comparator	3.35475	8.64446	1.49042	6.25978	2.98085	5.06744	Yes
R-83281	Comparator	3.35475	9.24063	1.19234	6.25978	2.98085	5.06744	Yes

## Sheet: S2C_Rate_comparison
Supplementary Data S2C. Exploratory Poisson rate comparison using effective genome size as exposure
Category	KSO5 count	KSO5 exposure (Mbp)	KSO5 rate per Mbp	Comparator count	Comparator exposure (Mbp)	Comparator rate per Mbp	Rate ratio (KSO5/comparator)	SE log(RR)	Lower 95% CI	Upper 95% CI	z value	p value	Statistical Note
Transposase	18	3.17823	5.66353	207	22.2512	9.30287	0.608794	0.245737	0.376093	0.985474	-2.01954	0.0434307	Exploratory comparison
Integrase	2	3.17823	0.629281	45	22.2512	2.02236	0.311161	0.722649	0.0754838	1.28268	-1.61551	0.106201	Not significant
Phage-related	7	3.17823	2.20248	123	22.2512	5.52779	0.398438	0.388571	0.186038	0.853334	-2.36817	0.0178761	Exploratory comparison
Recombinase	8	3.17823	2.51712	49	22.2512	2.20213	1.14304	0.381324	0.541342	2.41352	0.3506	0.725888	No significant difference
Repeat protein	0	3.17823	0	104	22.2512	4.67391							Descriptive only
