# Supplementary material for: Complete Genome Sequence and Comparative Genomics of Acetobacter cerevisiae KSO5 (KACC 92352P) Provide Genome-Based Insights into Acid Tolerance
Source: Microorganisms. 2026 May 15;14(5):1128. doi: 10.3390/microorganisms14051128 (PMC13209655; doi:10.3390/microorganisms14051128)
Supplement: Supplementary file 1 [file microorganisms-14-01128-s001.zip › Supplementary data S3_KSO5_ANI_percentage.xlsx]

## Sheet: Sheet1
	AP014881.1	GCF_001581005.1	NZ_AP023410.1	CP004360.1	NC_021991.1	GCF_001766255.1	NC_016027.1	NZ_CP021524.1	GCF_002738225.1	GCF_008365315.1	NC_006677.1	NZ_CP039846.2	CP024644.1	NZ_CP022374.1	AP018515.1	GCF_004014775.2	NZ_CP014692.1	NZ_LN606600.1	NC_010125.1	GCF_001499675.1	GCF_000285275.1	NZ_CP011120.1	NZ_CP022699.1	GCF_001580615.1	NZ_AP023326.1	GCF_025995455.1	NZ_CP021922.1	GCF_000613865.1	NZ_CP041348.1	NC_011365.1	NZ_CP014687.1	GHA7	NZ_CP025269.1	GCF_001766235.1	GCF_000964225.1	KSO5	GCF_001580535.1	NZ_CP021509.1	NZ_LT900338.1
AP014881.1	1	0.83	0.84	0.85	0.99	0.93	0.83	0.92	0.89	0.84	0.84	0.98	0.83	0.91	0.83	0.93	0.83	0.84	0.86	0.84	0.98	0.91	0.84	0.83	0.84	0.89	0.99	0.83	0.84	0.85	0.83	0.99	0.83	0.93	0.84	0.83	0.83	0.94	0.84
GCF_001581005.1	0.83	1	0.83	0.83	0.83	0.83	0.83	0.83	0.84	0.84	0.85	0.83	0.84	0.83	0.84	0.84	0.85	0.84	0.84	0.84	0.84	0.85	0.84	0.86	0.85	0.84	0.83	0.83	0.84	0.84	0.86	0.83	0.83	0.83	0.84	0.86	0.86	0.83	0.85
NZ_AP023410.1	0.84	0.83	1	0.85	0.84	0.89	0.85	0.85	0.85	0.84	0.85	0.84	0.86	0.87	0.86	0.86	0.87	0.86	0.86	0.86	0.87	0.84	0.85	0.84	0.97	0.85	0.87	0.84	0.86	0.86	0.85	0.87	0.85	0.88	0.84	0.84	0.86	0.85	0.85
CP004360.1	0.85	0.83	0.85	1	0.83	0.86	0.86	0.85	0.85	0.83	0.84	0.83	0.87	0.89	0.85	0.86	0.84	0.84	0.84	0.86	0.86	0.84	0.86	0.84	0.85	0.85	0.84	0.83	0.86	0.84	0.84	0.85	0.86	0.86	0.83	0.84	0.84	0.84	0.84
NC_021991.1	0.99	0.83	0.84	0.83	1	0.93	0.83	0.92	0.89	0.84	0.85	0.98	0.84	0.91	0.83	0.93	0.83	0.84	0.83	0.84	0.98	0.91	0.83	0.83	0.84	0.89	0.99	0.83	0.84	0.83	0.83	0.99	0.84	0.93	0.84	0.83	0.84	0.94	0.85
GCF_001766255.1	0.93	0.83	0.89	0.86	0.93	1	0.86	0.99	0.89	0.84	0.9	0.93	0.88	0.91	0.84	0.92	0.88	0.85	0.86	0.84	0.93	0.91	0.85	0.84	0.89	0.89	0.93	0.83	0.89	0.86	0.83	0.93	0.9	1	0.84	0.84	0.86	0.92	0.9
NC_016027.1	0.83	0.83	0.85	0.86	0.83	0.86	1	0.84	0.84	0.84	0.83	0.83	0.88	0.9	0.86	0.84	0.84	0.84	0.84	0.83	0.84	0.84	0.88	0.84	0.85	0.84	0.85	0.83	0.85	0.84	0.83	0.85	0.85	0.86	0.84	0.83	0.84	0.84	0.83
NZ_CP021524.1	0.92	0.83	0.85	0.85	0.92	0.99	0.84	1	0.88	0.84	0.85	0.92	0.85	0.91	0.84	0.92	0.85	0.84	0.85	0.84	0.92	0.91	0.84	0.83	0.85	0.88	0.92	0.84	0.86	0.87	0.83	0.92	0.85	0.99	0.84	0.84	0.84	0.92	0.85
GCF_002738225.1	0.89	0.84	0.85	0.85	0.89	0.89	0.84	0.88	1	0.85	0.88	0.89	0.86	0.88	0.84	0.89	0.85	0.84	0.86	0.85	0.89	0.88	0.84	0.84	0.87	1	0.89	0.84	0.85	0.86	0.83	0.89	0.87	0.88	0.84	0.84	0.85	0.89	0.88
GCF_008365315.1	0.84	0.84	0.84	0.83	0.84	0.84	0.84	0.84	0.85	1	0.85	0.84	0.83	0.85	0.84	0.84	0.84	0.84	0.84	0.84	0.84	0.84	0.84	0.83	0.85	0.85	0.84	0.85	0.84	0.84	0.84	0.84	0.84	0.84	0.84	0.84	0.84	0.83	0.85
NC_006677.1	0.84	0.85	0.85	0.84	0.85	0.9	0.83	0.85	0.88	0.85	1	0.84	0.84	0.86	0.88	0.85	0.84	0.85	0.84	0.86	0.87	0.88	0.84	0.84	0.86	0.88	0.87	0.84	0.84	0.84	0.88	0.87	0.84	0.9	0.85	0.84	0.85	0.88	1
NZ_CP039846.2	0.98	0.83	0.84	0.83	0.98	0.93	0.83	0.92	0.89	0.84	0.84	1	0.83	0.91	0.83	0.94	0.84	0.83	0.83	0.84	0.98	0.91	0.83	0.83	0.84	0.89	0.98	0.83	0.83	0.83	0.83	0.98	0.84	0.93	0.84	0.83	0.83	0.94	0.84
CP024644.1	0.83	0.84	0.86	0.87	0.84	0.88	0.88	0.85	0.86	0.83	0.84	0.83	1	0.86	0.86	0.89	0.84	0.86	0.84	0.85	0.86	0.86	0.84	0.84	0.86	0.86	0.88	0.83	0.86	0.84	0.83	0.88	0.86	0.88	0.84	0.84	0.85	0.84	0.84
NZ_CP022374.1	0.91	0.83	0.87	0.89	0.91	0.91	0.9	0.91	0.88	0.85	0.86	0.91	0.86	1	0.84	0.91	0.85	0.84	0.87	0.84	0.91	0.99	0.9	0.83	0.86	0.88	0.91	0.84	0.87	0.86	0.84	0.91	0.86	0.91	0.84	0.83	0.84	0.91	0.86
AP018515.1	0.83	0.84	0.86	0.85	0.83	0.84	0.86	0.84	0.84	0.84	0.88	0.83	0.86	0.84	1	0.84	0.87	0.84	0.83	0.83	0.84	0.83	0.84	0.83	0.85	0.84	0.84	0.85	0.86	0.84	0.83	0.83	0.86	0.84	0.85	0.84	0.84	0.83	0.89
GCF_004014775.2	0.93	0.84	0.86	0.86	0.93	0.92	0.84	0.92	0.89	0.84	0.85	0.94	0.89	0.91	0.84	1	0.87	0.86	0.84	0.84	0.93	0.91	0.84	0.83	0.86	0.89	0.93	0.84	0.87	0.84	0.84	0.93	0.86	0.92	0.84	0.83	0.85	0.98	0.85
NZ_CP014692.1	0.83	0.85	0.87	0.84	0.83	0.88	0.84	0.85	0.85	0.84	0.84	0.84	0.84	0.85	0.87	0.87	1	0.85	0.85	0.84	0.87	0.85	0.85	0.84	0.87	0.85	0.85	0.86	0.86	0.85	0.85	0.85	0.84	0.84	0.86	0.83	0.85	0.84	0.84
NZ_LN606600.1	0.84	0.84	0.86	0.84	0.84	0.85	0.84	0.84	0.84	0.84	0.85	0.83	0.86	0.84	0.84	0.86	0.85	1	0.83	0.85	0.84	0.84	0.98	0.84	0.85	0.85	0.84	0.85	0.86	0.84	0.84	0.84	0.85	0.85	0.83	0.84	0.85	0.84	0.85
NC_010125.1	0.86	0.84	0.86	0.84	0.83	0.86	0.84	0.85	0.86	0.84	0.84	0.83	0.84	0.87	0.83	0.84	0.85	0.83	1	0.85	0.87	0.88	0.85	0.85	0.85	0.86	0.86	0.85	0.85	0.99	0.85	0.86	0.84	0.87	0.85	0.85	0.84	0.83	0.84
GCF_001499675.1	0.84	0.84	0.86	0.86	0.84	0.84	0.83	0.84	0.85	0.84	0.86	0.84	0.85	0.84	0.83	0.84	0.84	0.85	0.85	1	0.84	0.84	0.84	0.84	0.86	0.85	0.84	0.86	0.84	0.86	0.83	0.84	0.84	0.84	0.85	0.84	0.85	0.84	0.86
GCF_000285275.1	0.98	0.84	0.87	0.86	0.98	0.93	0.84	0.92	0.89	0.84	0.87	0.98	0.86	0.91	0.84	0.93	0.87	0.84	0.87	0.84	1	0.91	0.84	0.84	0.88	0.89	0.98	0.84	0.87	0.87	0.83	0.98	0.86	0.93	0.84	0.84	0.86	0.94	0.87
NZ_CP011120.1	0.91	0.85	0.84	0.84	0.91	0.91	0.84	0.91	0.88	0.84	0.88	0.91	0.86	0.99	0.83	0.91	0.85	0.84	0.88	0.84	0.91	1	0.84	0.83	0.85	0.88	0.91	0.83	0.88	0.88	0.83	0.91	0.84	0.91	0.84	0.83	0.83	0.91	0.88
NZ_CP022699.1	0.84	0.84	0.85	0.86	0.83	0.85	0.88	0.84	0.84	0.84	0.84	0.83	0.84	0.9	0.84	0.84	0.85	0.98	0.85	0.84	0.84	0.84	1	0.84	0.86	0.84	0.84	0.84	0.86	0.83	0.84	0.84	0.85	0.85	0.84	0.84	0.85	0.84	0.84
GCF_001580615.1	0.83	0.86	0.84	0.84	0.83	0.84	0.84	0.83	0.84	0.83	0.84	0.83	0.84	0.83	0.83	0.83	0.84	0.84	0.85	0.84	0.84	0.83	0.84	1	0.85	0.84	0.83	0.84	0.84	0.84	0.87	0.83	0.84	0.84	0.84	0.93	0.93	0.83	0.84
NZ_AP023326.1	0.84	0.85	0.97	0.85	0.84	0.89	0.85	0.85	0.87	0.85	0.86	0.84	0.86	0.86	0.85	0.86	0.87	0.85	0.85	0.86	0.88	0.85	0.86	0.85	1	0.87	0.86	0.85	0.87	0.85	0.84	0.86	0.85	0.88	0.86	0.85	0.86	0.85	0.85
GCF_025995455.1	0.89	0.84	0.85	0.85	0.89	0.89	0.84	0.88	1	0.85	0.88	0.89	0.86	0.88	0.84	0.89	0.85	0.85	0.86	0.85	0.89	0.88	0.84	0.84	0.87	1	0.89	0.84	0.85	0.86	0.84	0.89	0.87	0.88	0.84	0.84	0.85	0.89	0.88
NZ_CP021922.1	0.99	0.83	0.87	0.84	0.99	0.93	0.85	0.92	0.89	0.84	0.87	0.98	0.88	0.91	0.84	0.93	0.85	0.84	0.86	0.84	0.98	0.91	0.84	0.83	0.86	0.89	1	0.84	0.85	0.86	0.83	1	0.86	0.93	0.84	0.83	0.84	0.94	0.87
GCF_000613865.1	0.83	0.83	0.84	0.83	0.83	0.83	0.83	0.84	0.84	0.85	0.84	0.83	0.83	0.84	0.85	0.84	0.86	0.85	0.85	0.86	0.84	0.83	0.84	0.84	0.85	0.84	0.84	1	0.84	0.85	0.84	0.83	0.84	0.83	0.86	0.83	0.84	0.83	0.84
NZ_CP041348.1	0.84	0.84	0.86	0.86	0.84	0.89	0.85	0.86	0.85	0.84	0.84	0.83	0.86	0.87	0.86	0.87	0.86	0.86	0.85	0.84	0.87	0.88	0.86	0.84	0.87	0.85	0.85	0.84	1	0.85	0.85	0.85	0.93	0.88	0.85	0.84	0.86	0.83	0.84
NC_011365.1	0.85	0.84	0.86	0.84	0.83	0.86	0.84	0.87	0.86	0.84	0.84	0.83	0.84	0.86	0.84	0.84	0.85	0.84	0.99	0.86	0.87	0.88	0.83	0.84	0.85	0.86	0.86	0.85	0.85	1	0.85	0.85	0.84	0.87	0.85	0.85	0.84	0.83	0.84
NZ_CP014687.1	0.83	0.86	0.85	0.84	0.83	0.83	0.83	0.83	0.83	0.84	0.88	0.83	0.83	0.84	0.83	0.84	0.85	0.84	0.85	0.83	0.83	0.83	0.84	0.87	0.84	0.84	0.83	0.84	0.85	0.85	1	0.83	0.84	0.84	0.83	0.87	0.87	0.83	0.88
GHA7	0.99	0.83	0.87	0.85	0.99	0.93	0.85	0.92	0.89	0.84	0.87	0.98	0.88	0.91	0.83	0.93	0.85	0.84	0.86	0.84	0.98	0.91	0.84	0.83	0.86	0.89	1	0.83	0.85	0.85	0.83	1	0.86	0.93	0.83	0.83	0.84	0.94	0.87
NZ_CP025269.1	0.83	0.83	0.85	0.86	0.84	0.9	0.85	0.85	0.87	0.84	0.84	0.84	0.86	0.86	0.86	0.86	0.84	0.85	0.84	0.84	0.86	0.84	0.85	0.84	0.85	0.87	0.86	0.84	0.93	0.84	0.84	0.86	1	0.89	0.83	0.85	0.85	0.85	0.84
GCF_001766235.1	0.93	0.83	0.88	0.86	0.93	1	0.86	0.99	0.88	0.84	0.9	0.93	0.88	0.91	0.84	0.92	0.84	0.85	0.87	0.84	0.93	0.91	0.85	0.84	0.88	0.88	0.93	0.83	0.88	0.87	0.84	0.93	0.89	1	0.84	0.84	0.86	0.92	0.9
GCF_000964225.1	0.84	0.84	0.84	0.83	0.84	0.84	0.84	0.84	0.84	0.84	0.85	0.84	0.84	0.84	0.85	0.84	0.86	0.83	0.85	0.85	0.84	0.84	0.84	0.84	0.86	0.84	0.84	0.86	0.85	0.85	0.83	0.83	0.83	0.84	1	0.84	0.84	0.83	0.85
KSO5	0.83	0.86	0.84	0.84	0.83	0.84	0.83	0.84	0.84	0.84	0.84	0.83	0.84	0.83	0.84	0.83	0.83	0.84	0.85	0.84	0.84	0.83	0.84	0.93	0.85	0.84	0.83	0.83	0.84	0.85	0.87	0.83	0.85	0.84	0.84	1	0.97	0.83	0.84
GCF_001580535.1	0.83	0.86	0.86	0.84	0.84	0.86	0.84	0.84	0.85	0.84	0.85	0.83	0.85	0.84	0.84	0.85	0.85	0.85	0.84	0.85	0.86	0.83	0.85	0.93	0.86	0.85	0.84	0.84	0.86	0.84	0.87	0.84	0.85	0.86	0.84	0.97	1	0.84	0.85
NZ_CP021509.1	0.94	0.83	0.85	0.84	0.94	0.92	0.84	0.92	0.89	0.83	0.88	0.94	0.84	0.91	0.83	0.98	0.84	0.84	0.83	0.84	0.94	0.91	0.84	0.83	0.85	0.89	0.94	0.83	0.83	0.83	0.83	0.94	0.85	0.92	0.83	0.83	0.84	1	0.88
NZ_LT900338.1	0.84	0.85	0.85	0.84	0.85	0.9	0.83	0.85	0.88	0.85	1	0.84	0.84	0.86	0.89	0.85	0.84	0.85	0.84	0.86	0.87	0.88	0.84	0.84	0.85	0.88	0.87	0.84	0.84	0.84	0.88	0.87	0.84	0.9	0.85	0.84	0.85	0.88	1
