# Supplementary material for: Complete Genome Sequence and Comparative Genomics of Acetobacter cerevisiae KSO5 (KACC 92352P) Provide Genome-Based Insights into Acid Tolerance
Source: Microorganisms. 2026 May 15;14(5):1128. doi: 10.3390/microorganisms14051128 (PMC13209655; doi:10.3390/microorganisms14051128)
Supplement: Supplementary file 1 [file microorganisms-14-01128-s001.zip › Supplementary data S4_DDH_KSO5.xlsx]

## Sheet: KSO5
		Formula 1				Formula 2				Formula 3				G+C difference
Query genome	Reference genome	DDH	Model C.I.	Distance	Prob. DDH >= 70%	DDH	Model C.I.	Distance	Prob. DDH >= 70%	DDH	Model C.I.	Distance	Prob. DDH >= 70%
KSO5	AP014881.1	17.8	[14.8 - 21.4%]	0.7752	0	19.6	[17.4 - 22%]	0.2238	0	17.4	[14.8 - 20.4%]	0.8255	0	5.04
KSO5	AP018515.1	16.8	[13.8 - 20.4%]	0.8086	0	19.8	[17.6 - 22.2%]	0.2225	0	16.6	[14.1 - 19.6%]	0.8512	0	5.49
KSO5	CP004360.1	13.6	[10.8 - 16.9%]	0.9421	0	21.9	[19.6 - 24.3%]	0.2005	0	13.9	[11.5 - 16.7%]	0.9537	0	4.81
KSO5	CP024644.1	13.7	[10.9 - 17.1%]	0.9365	0	21.5	[19.3 - 24%]	0.2039	0	14	[11.6 - 16.8%]	0.9494	0	5.46
KSO5	GCF_000285275.1	17.7	[14.6 - 21.2%]	0.7799	0	19.4	[17.2 - 21.7%]	0.2271	0	17.3	[14.7 - 20.3%]	0.8299	0	4.72
KSO5	GCF_000613865.1	15.8	[12.9 - 19.3%]	0.8465	0	19.6	[17.4 - 22%]	0.2243	0	15.8	[13.2 - 18.7%]	0.8809	0	0.24
KSO5	GCF_000964225.1	15.4	[12.5 - 18.9%]	0.8615	0	19.4	[17.2 - 21.8%]	0.2268	0	15.4	[12.9 - 18.3%]	0.8929	0	2.31
KSO5	GCF_001499675.1	17.1	[14.1 - 20.6%]	0.7997	0	20.2	[18 - 22.6%]	0.2174	0	16.9	[14.3 - 19.8%]	0.8432	0	0.91
KSO5	GCF_001580535.1	73.9	[70 - 77.6%]	0.163	82.72	71.1	[68.1 - 73.9%]	0.0346	80.17	76	[72.6 - 79.2%]	0.192	90.47	0.2
KSO5	GCF_001580615.1	59.3	[55.6 - 62.8%]	0.2443	39.43	49.2	[46.6 - 51.8%]	0.0735	16.99	58.1	[54.9 - 61.2%]	0.2998	17.88	1.16
KSO5	GCF_001581005.1	48.2	[44.8 - 51.6%]	0.3204	9.14	27.9	[25.5 - 30.4%]	0.1545	0.04	42	[39 - 45%]	0.4254	0.27	1.38
KSO5	GCF_001766235.1	17	[13.9 - 20.5%]	0.8044	0	20.4	[18.2 - 22.8%]	0.2151	0	16.8	[14.2 - 19.7%]	0.8464	0	4.66
KSO5	GCF_001766255.1	17	[14 - 20.5%]	0.8027	0	20.6	[18.4 - 23.1%]	0.2128	0	16.8	[14.3 - 19.8%]	0.8447	0	4.49
KSO5	GCF_002738225.1	16.7	[13.7 - 20.2%]	0.8153	0	19.8	[17.6 - 22.2%]	0.2221	0	16.5	[13.9 - 19.4%]	0.8563	0	6.17
KSO5	GCF_004014775.2	17.5	[14.5 - 21.1%]	0.7848	0	20.1	[17.9 - 22.5%]	0.2188	0	17.2	[14.6 - 20.2%]	0.8319	0	4.72
KSO5	GCF_008365315.1	16.1	[13.1 - 19.6%]	0.8364	0	19.5	[17.3 - 21.9%]	0.2259	0	16	[13.5 - 18.9%]	0.8734	0	1.41
KSO5	GCF_025995455.1	16.5	[13.5 - 20%]	0.8212	0	20	[17.8 - 22.4%]	0.2202	0	16.4	[13.8 - 19.3%]	0.8606	0	6.1
KSO5	NC_006677.1	13.3	[10.6 - 16.6%]	0.9556	0	21	[18.8 - 23.5%]	0.2088	0	13.7	[11.3 - 16.4%]	0.9649	0	3.24
KSO5	NC_010125.1	13.2	[10.5 - 16.6%]	0.9599	0	22	[19.8 - 24.5%]	0.1989	0	13.6	[11.2 - 16.4%]	0.9679	0	8.6
KSO5	NC_011365.1	13.2	[10.5 - 16.5%]	0.9605	0	21.5	[19.3 - 24%]	0.2037	0	13.6	[11.2 - 16.4%]	0.9685	0	8.55
KSO5	NC_016027.1	13.7	[10.9 - 17%]	0.9385	0	21.1	[18.9 - 23.5%]	0.208	0	14	[11.6 - 16.8%]	0.9513	0	3.09
KSO5	NC_021991.1	17.8	[14.7 - 21.4%]	0.7758	0	19.4	[17.3 - 21.8%]	0.226	0	17.4	[14.8 - 20.4%]	0.8265	0	4.92
KSO5	NZ_AP023326.1	13.6	[10.8 - 16.9%]	0.9441	0	22.9	[20.6 - 25.3%]	0.1913	0	13.9	[11.5 - 16.7%]	0.9548	0	1.15
KSO5	NZ_AP023410.1	13.4	[10.7 - 16.8%]	0.9507	0	22.4	[20.2 - 24.9%]	0.1954	0	13.8	[11.4 - 16.6%]	0.9603	0	0.77
KSO5	NZ_CP011120.1	16.8	[13.8 - 20.3%]	0.8112	0	19.3	[17.1 - 21.7%]	0.2276	0	16.6	[14 - 19.5%]	0.8542	0	5.46
KSO5	NZ_CP014687.1	56.1	[52.5 - 59.6%]	0.2647	28.3	29.1	[26.8 - 31.6%]	0.147	0.07	48.1	[45 - 51.1%]	0.3728	1.67	0.37
KSO5	NZ_CP014692.1	13.4	[10.6 - 16.7%]	0.9539	0	21.1	[18.8 - 23.5%]	0.2083	0	13.7	[11.3 - 16.5%]	0.9635	0	1
KSO5	NZ_CP021509.1	17.6	[14.6 - 21.2%]	0.7822	0	19.5	[17.3 - 21.9%]	0.2252	0	17.3	[14.7 - 20.2%]	0.8313	0	4.73
KSO5	NZ_CP021524.1	17.4	[14.4 - 20.9%]	0.7892	0	19.6	[17.4 - 22%]	0.2248	0	17.1	[14.5 - 20.1%]	0.8366	0	5.57
KSO5	NZ_CP021922.1	17.7	[14.6 - 21.3%]	0.7795	0	19.6	[17.4 - 22%]	0.2239	0	17.3	[14.7 - 20.3%]	0.8289	0	4.52
KSO5	NZ_CP022374.1	16.5	[13.5 - 20%]	0.8193	0	19.6	[17.4 - 22%]	0.2242	0	16.4	[13.8 - 19.3%]	0.8598	0	4.98
KSO5	NZ_CP022699.1	22.2	[18.9 - 25.8%]	0.6569	0	21.7	[19.4 - 24.1%]	0.2023	0	21.1	[18.4 - 24.2%]	0.7263	0	2
KSO5	NZ_CP025269.1	13.9	[11.1 - 17.2%]	0.9287	0	23.4	[21.1 - 25.9%]	0.1869	0	14.2	[11.8 - 17%]	0.942	0	4.97
KSO5	NZ_CP039846.2	17.7	[14.7 - 21.3%]	0.7781	0	19.4	[17.2 - 21.8%]	0.2267	0	17.4	[14.7 - 20.3%]	0.8284	0	4.87
KSO5	NZ_CP041348.1	13.8	[11 - 17.1%]	0.9335	0	22	[19.7 - 24.4%]	0.1998	0	14.1	[11.7 - 16.9%]	0.9468	0	4.38
KSO5	NZ_LN606600.1	22.4	[19.2 - 26.1%]	0.6511	0	21.4	[19.1 - 23.8%]	0.2056	0	21.3	[18.5 - 24.4%]	0.7228	0	2.18
KSO5	NZ_LT900338.1	13.3	[10.6 - 16.6%]	0.9556	0	21	[18.8 - 23.5%]	0.2088	0	13.7	[11.3 - 16.4%]	0.9649	0	3.24
